# Supplementary material for: Natural language processing analysis of the theories of people with multiple sclerosis about causes of their disease
Source: Commun Med (Lond). 2024 Jun 24;4:122. doi: 10.1038/s43856-024-00546-3 (PMC11196672; doi:10.1038/s43856-024-00546-3)
Supplement: Supplementary file 3 — Supplementary Data 1 [file 43856_2024_546_MOESM3_ESM.xlsx]

## Sheet: Supplementary Data 1
Natural language processing analysis of the theories of people with multiple sclerosis about causes of their disease
Supplementary Data 1: Topics in the original and the final (reduced) topic model
Topics of the final reduced topic model, where some of the original topics have been merged	Original topics, their keywords (translated from German into English), and the corresponding class-based term frequency-inverse document frequency score
Heredity, Familial Aggregation (Topic 1)	‘kin’: 0.38; ‘grandmother’: 0.37; ‘cousin’: 0.33; ‘grandfather’: 0.31; ‘gene’: 0.30; ‘uncle’: 0.29; ‘family’: 0.27; ‘aunt’: 0.26; ‘generation’: 0.26; ‘predisposition’: 0.26
Heredity, Familial Aggregation (Topic 1)	‘genetics’: 1.25; ‘predisposition’: 0.99; ‘gene’: 0.94; ‘disposition’: 0.73; ‘relative’: 0.73; ‘combination’: 0.54; ‘region’: 0.45; ‘sister’: 0.41; ‘heredity’: 0.41; ‘childhood’: 0.23
Smoking & Alcohol (Topic 2)	‘alcohol’: 0.68; ‘cigarette’: 0.62; ‘nicotine’: 0.60; ‘health’: 0.43; ‘impact’: 0.39; ‘neurotoxin’: 0.39; ‘non-smoker’: 0.39; ‘drinking’: 0.39; ‘drinking_water’: 0.39; ‘water_bottle’: 0.39
Epstein-Barr Virus (Topic 3)	‘ebv’: 1.00; ‘infection’: 0.75; ‘hospital_stay’: 0.57; ‘hospital’: 0.49; ‘injury’: 0.49; ‘virus’: 0.39; ‘tonsilitis’: 0.36; ‘childhood_disease’: 0.34; ‘puberty’: 0.30; ‘immune_system’: 0.20
Vitamin (D) deficiency, sunlight exposure (Topic 4)	‘vitamind’: 1.04; ‘deficiency’: 0.92; ‘vitamin’: 0.84; ‘winter’: 0.63; ‘dermatosis’: 0.63; ‘fatty_acid’: 0.63; ‘vitaminb’: 0.63; ‘stomach’: 0.54; ‘diagnosis’: 0.25; ‘nutrition’: 0.23
Mental Distress (Topic 5)	‘emotion’: 0.48; ‘self-confidence’: 0.42; ‘anxiety’: 0.42; ‘psyche’: 0.39;
	‘self-doubt’: 0.38; ‘perfectionism’: 0.38; ‘frustration’: 0.38;
	‘depression’: 0.36; ‘pointlessness’: 0.32; ‘basic_trust’: 0.32
Mental Distress (Topic 5)	‘mobbing’: 0.65; ‘performance’: 0.65; ‘eating_disorder’: 0.65; ‘wish_for_child’: 0.65; ‘stroke’: 0.65; ‘support’: 0.58; ‘exhaustion’: 0.55; ‘sensitivity_disorder’: 0.55; ‘schooltime’: 0.55; ‘perfectionist’: 0.55
Mental Distress (Topic 5)	‘jealousy’: 0.79; ‘pessimist’: 0.79; ‘doubt’: 0.79; ‘threat’: 0.79; ‘anxiety’: 0.68; ‘life_situation’: 0.68; ‘crisis’: 0.61; ‘energy’: 0.61; ‘reason’: 0.53; ‘stress’: 0.41
Stress (exhaustion, work) (Topic 6)	‘employment’: 0.64; ‘position’: 0.60, ‘workload’: 0.54; ‘work’: 0.52; ‘profession’: 0.52; ‘career_choice’: 0.49; ‘job_loss’: 0.49; ‘job’: 0.44; ‘full-time_work’: 0.42; ‘stress_factor’: 0.42
Stress (exhaustion, work) (Topic 6)	‘chronic_stress’: 0.93; ‘performance’: 0.93; ‘wellbeing’: 0.80; ‘pressure_to_perform’: 0.72; ‘overload’: 0.59; ‘life_style’: 0.56; ‘stress’: 0.48; ‘strain’: 0.45; ‘family’: 0.24; ‘nutrition’: 0.24
Stress (exhaustion, work) (Topic 6)	‘trigger’: 2.39; ‘stress’: 0.78
Stress (exhaustion, work) (Topic 6)	‘job’: 0.56; ‘working_time’: 0.51; ‘paperwork’: 0.51; ‘unemployment’: 0.51; ‘employer’: 0.51; ‘master_thesis’: 0.51, ‘employee’: 0.51; ‘work’: 0.50; ‘profession’: 0.48; ‘employment’: 0.47
Bereavement, Adverse childhood experiences, Trauma (Topic 7)	‘soulmate’: 0.55; ‘asthmatic’: 0.55; ‘suicide’: 0.55; ‘sadness’: 0.43; ‘loss’: 0.35; ‘infant’: 0.35; ‘trigger’: 0.34; ‘trauma’: 0.33; ‘emotion’: 0.32; ‘depression’: 0.28
Relationship and Family Problems (Topic 8)	‘divorce’: 0.76; ‘relationship’: 0.57; ‘relationship_problem’: 0.56; ‘adoption’: 0.47; ‘commitment’: 0.47; ‘husband’: 0.47; ‘family_situation’: 0.47; ‘romantic_relationship’: 0.47; ‘family_problem’: 0.40; ‘family_member’: 0.40
Diet, Obesity (Topic 9)	‘nutrition’: 0.58; ‘overweight’: 0.58; ‘milk’: 0.56; ‘food’: 0.50; ‘fat’: 0.50; ‘milk_product’: 0.43; ‘anorexia’: 0.38; ‘milk_allergy’: 0.35; ‘lactoprotein’: 0.35: ‘lactose_intolerance’: 0.35
Infections, Childhood Diseases, Inflammation (Topic 10)	‘childhood_disease’: 0.63; ‘mumps’: 0.58; ‘tonsilitis’: 0.54, ‘pneumonia’: 0.52, ‘cystitis’: 0.52, ‘optic_neuritis’: 0.50, ‘sinusitis’: 0.43, ‘nephritis’: 0.43, ‘leukemia’: 0.43, ‘back_pain’: 0.43
Vaccinations (Topic 11)	‘vaccination’: 0.70; ‘swine_flu’: 0.60; ‘tetanus’: 0.60, ‘tuberculosis’: 0.50; ‘flu_vaccination’: 0.50; ‘polio’: 0.50; ‘neuritis’: 0.50; ‘healthcare’: 0.43; ‘sensitivity_disorder’: 0.43; ‘immune_therapy’: 0.38
Pregnancy, Hormonal Changes (Topic 12)	‘pregnancy’: 0.74; ‘hormone’: 0.57; ‘cellphone’: 0.56; ‘contraceptive’: 0.46; ‘alcoholism’: 0.46; ‘hormone_disorder’: 0.46, ‘hormonal_cycle’: 0.46, ‘menstruation’: 0.46, ‘poisoning’: 0.46, ‘preterm_birth’: 0.46
Immune system (Topic 13)	‘immune_reaction’: 1.13; ‘immune_disease’: 1.13; ‘immune_system’: 0.99; ‘immune_resistance’: 0.93; ‘vitiligo’: 0.93; ‘chronic_stress’: 0.93; ‘immune_therapy’: 0.72; ‘inflammation’: 0.53; ‘body’: 0.40; ‘family’: 0.24
Toxics, Chemicals, Radiation (Topic 14)	‘pesticide’: 0.66; ‘heavy_metal’: 0.65; ‘pollutant’: 0.58; ‘atomic_power_plant’: 0.58; ‘environmental_toxin’: 0.58; ‘chemical’: 0.52; ‘toxin’: 0.52; ‘pollution’: 0.43; ‘heavy_metal_poisoning’: 0.43; ‘phytotoxin’: 0.43
Sleep deprivation (Topic 15)	‘sleep’: 1.02; ‘sleep_deprivation’: 0.78; ‘insomnia’: 0.78; ‘night’: 0.64; ‘night_turn’: 0.58; ‘sleep_hygiene’: 0.58; ‘sleep_problem’: 0.58; ‘sleep_deficit’: 0.58; ‘night_shift’: 0.50; ‘tiredness’: 0.45
Antibiotics, Medication, Treatment (Topic 16)	‘antibiotic’: 1.19; ‘pneumonia’: 0.68; ‘frontal_sinusitis’: 0.68; ‘indigestion’: 0.68; ‘bronchitis’: 0.68; ‘fever’: 0.59; ‘microbiome’: 0.59; ‘medication’: 0.58; ‘immune_system’: 0.24; ‘infection’: 0.23
Injuries (Topic 17)	‘brain_concussion’: 0.72; ‘neurologist’: 0.65; ‘head_injury’: 0.65, ‘headache’: 0.65; ‘nosebleeding’: 0.54; ‘pain’: 0.54; ‘nerve’: 0.54; ‘nerve_damage’: 0.54; ‘nerve_system’: 0.54; ‘neuralgia’: 0.54
Fate / Coincidence (Topic 19)	‘coincidence’: 1.20; ‘destiny’: 0.84; ‘amalgam’: 0.84; ‘stroke_of_fate’: 0.72; ‘misfortune’: 0.72; ‘exhaustion’: 0.72; ‘tick_bite’: 0.56; ‘food’: 0.53; ‘shock’: 0.36; ‘disposition’: 0.32
Intestinal Problems (Topic 18)	‘bowel’: 1.16; ‘intestinal_problem’: 1.07; ‘intestional_microbiome’: 0.88; ‘bowel_problem’: 0.88; ‘gastric_bypass’: 0.88; ‘stomach’: 0.75; ‘function’: 0.68; ‘bacterium’: 0.63; ‘immunsystem’: 0.44; 'autoimmune_disease: 0.39
