# Supplementary material for: Natural language processing analysis of the theories of people with multiple sclerosis about causes of their disease
Source: Commun Med (Lond). 2024 Jun 24;4:122. doi: 10.1038/s43856-024-00546-3 (PMC11196672; doi:10.1038/s43856-024-00546-3)
Supplement: Supplementary file 4 — Supplementary Data 2 [file 43856_2024_546_MOESM4_ESM.xlsx]

## Sheet: Supplementary Data 2
Natural language processing analysis of the theories of people with multiple sclerosis about causes of their disease
Supplementary Data 2: Comparison of the final topic model with the thematic analysis (‘ground truth’)
Final topic model	“Ground truth”: Topics and sub-topics identified through manual thematic analysis	Accuracy	Precision	Recall	F1 score
Topic 1: Heredity, Familial Aggregation (n=133)	Genetics, relatives (n=125): A number of participants believed that genetics played a crucial role, often noting that at least one close family member (first or second degree relative) also had MS or another autoimmune disease.	0.9	0.96	0.9	0.9
	Female sex (n=7): Female sex was linked to increased risk for MS and this, if provided, for various reasons (more active immune system, different stress-levels)
Topic 2: Smoking & Alcohol (n=68)	Drug consumption (n=68): Consumption of nicotine, tobacco, alcohol, and other drugs	1	1	1	1
Topic 3: Epstein-Barr Virus (n=53)	Pre-existing conditions and past infections:	1	1	1	1
	> Infectious diseases:
	> Epstein-Barr virus (n= 53): Actual or suspected infection with Epstein-Barr virus was a common presumed cause of MS.
Topic 4: Vitamin (D) deficiency, sunlight exposure (n=30)	Nutritional deficiencies	0.91	0.95	0.91	0.93
	> Vitamin D (n= 28): Participants mentioned vitamin D deficiency, possibly through low sun exposure, as a risk factor.
	Exploration of potential factors underlying the discrepancies: The alignment across both approaches was almost perfect, with only a small discrepancy where vitamin D intake was categorized under ‘Medication’ in the manual thematic analysis, as opposed to ‘Topic 4: Vitamin (D) deficiency, sunlight exposure’ in the topic modeling analysis.
Topic 5: Mental Distress (n=153)	Stress	0.86	0.8	0.86	0.83
	> Psychological stress (n = 155): Participants referred to psychological distress in their accounts, with some using the broad terms 'mental distress', 'psychological distress' or 'emotional distress', while others elaborated on its various manifestations. Several people described increased levels of fear and anxiety, highlighting this as a key aspect of their psychological challenges. Loneliness…
	Low self-care and advocacy (n=34): A number of participants described instances reflecting low self-care and advocacy, such as consistently prioritizing the needs and demands of others over their own. This behaviour was often accompanied by a marked tendency towards perfectionism in various areas of life, and a compulsion to please others. This behavior and/or underlying attitude typically co-occ…
	Exploration of potential factors underlying the discrepancies: A significant proportion of the discrepancies are due to reported instances of bullying, which in the present sample mainly occur in work-related settings. In the thematic modelling analysis, bullying is mainly grouped under ‘Topic 6: Stress (Exhaustion, Work)’. In the thematic analysis, however, it falls under the classification ‘Str…
Topic 6: Stress (Exhaustion, Work) (n=145)	Stress	0.94	0.81	0.94	0.87
	> Work-related stress (n=87): Participants viewed stress at work as causal, including for instance work overload, working overtime, or lack of appreciation.
	> Physical stress (n=19): Physical stress was usually mentioned in combination with other types of stress and, when specified, referred to the physical level of stress, such as feeling tense or exhausted.
	Exploration of potential factors underlying the discrepancies: See ‘Topic 5: Mental Distress (n=153)’
Topic 7: Bereavement, Adverse childhood experiences, Trauma (n=42)	Loss (n=54): Participants identified various forms of loss as a potential contributing factor to their MS. These included the death of loved ones or pets, as well as the dissolution of significant relationships, including divorce, breakup, or disconnection due to conflict.	0.74	0.63	0.74	0.68
	Physical, emotional, and sexual abuse; Trauma; Violence (n=7): This category summarises experiences that fall under adverse (childhood experiences, highly stressful or traumatic life events).
	Exploration of potential factors underlying the discrepancies: There is only partial overlap between the categories identified in the topic model and the thematic analysis. For example, ‘Adverse childhood experiences’ categorized in the topic model fall predominantly under the category 'Mental distress' in the thematic analysis. This mapping is based on the understanding that although these exper…
Topic 8: Relationship and Family Problems (n=38)	Stress	0.53	0.47	0.53	0.49
	> Family Problems (n=43): Family problems were often linked to MS. This category included conflicts within families – e.g., with one’s partner, child, or other relatives (e.g., siblings) – and feeling misunderstood or not valued.
	Exploration of potential factors underlying the discrepancies: There is only partial overlap between the modelling category and the thematic category. While the theme 'Relationship and family problems' includes only actual conflicts (e.g. divorce, separation, fighting with partner), the thematic category ‘Stress > Family problems’ is broader and includes related experiences of psychological distr…
Topic 9: Diet, Obesity (n=78)	Nutrition (n=70): Having adipositas or having been being overweight also goes into this category.	0.91	0.95	0.91	0.93
	Nutritional deficiencies (n=10): Participants identified vitamin deficiency as a risk factor for MS, mentioning vitamin deficiency in general and vitamin B12 deficiency in particular. (For vitamin D, see Topic 4).
Topic 10: Infections, Childhood Diseases, Inflammation (n=77)	Pre-existing conditions and past infections:	0.95	0.7	0.95	0.8
	> Infectious diseases (n=75): Infections included herpes zoster virus, varicella virus, measles, tonsillitis, meningitis, trichomoniasis, pneumonia, shingles.
	> Consequences tick/insect bite (n=14): Participants speculated that the onset of their MS may have been caused by contracting Lyme disease from a tick bite. One participant theorized that a wasp sting had caused her MS by introducing foreign proteins into her body.
	> Chronic diseases (n=13): including cancer, stroke, epilespia, and other autoimmune diseases
	> Inflammations (n=8) including for instance intestinal inflammation and optic neuritis
	> Allergies (n=7) either not specificied or e.g. against nickel, animal hair and pollen.
	> Other (n=2) including neuralgias and restless leg syndrome.
	Exploration of potential factors underlying the discrepancies: See Topic 13, ‘Immune System’
Topic 11: Vaccinations (n=56)	Vaccinations (n=55): Vaccinations as a causative factor in MS, such as those for hepatitis, typhoid, rabies, cervical cancer, or tick-borne encephalitis	0.96	0.98	0.96	0.97
Topic 12: Pregnancy, Hormonal Changes (n=38)	Pregnancy (n=26): Several female participants suspected that the emotional and physical stresses experienced during and after one or more pregnancies may have triggered their MS. They reported a temporal proximity between the onset of MS symptoms either during pregnancy or within a few months after childbirth. In addition, having children at a young age at the time of delivery was also mentioned …	0.74	0.88	0.74	0.8
	Hormones (n=11): Several participants hypothesized that frequent exposure to hormones, for example through hormonal contraception, pregnancy, or thyroid imbalances might play a role in the development of MS.
Topic 13: Immune System (n=38)	No directly corresponding category	n/a	n/a	n/a	n/a
	Immunization therapy (n=3): Two participants considered immunization therapy a contributing factor to their MS.
	Exploration of potential factors underlying the discrepancies: While the topic modelling analysis identified a distinct category 'immune system', it lacked a direct counterpart in the thematic analysis. When the text entries and their levels were examined, it became clear that this category, although unified under the theme of the immune system, was diverse in content. Participants often discusse…
Topic 14: Toxics, Chemicals, Radiation (n=33)	Radiation (n=13): Some participants identified living near a nuclear power plant and exposure to nuclear radiation in general as potential risk factors for their MS. Others observed the onset of MS symptoms shortly after acquiring a mobile phone. In addition, various forms of electromagnetic exposure, such as electrosmog, terrestrial radiation, radiation from power lines, television, and computer…	0.91	0.88	0.91	0.9
	Toxic substances (n=28): Some participants linked the onset of their MS to consistent exposure to various toxic substances and chemicals. They mentioned factors such as amalgam, pesticides, food ingredients, household cleaners and aluminum. Living near a factory that handles toxic substances was also mentioned as a possible trigger, as well as general environmental pollution.
Topic 15: Sleep Deprivation (n=32)	Sleep problems (n=38): Some participants suspect their sleep deprivation (temporal or chronic) as a cause of their MS.	0.94	0.91	0.94	0.92
Topic 16: Antibiotics, Medication, Treatment (n=27)	Medication (n=25): Respondents suggested that long-term or acute use of certain medications could contribute to the development of MS. Antibiotics were frequently mentioned, with anti-malarial drugs or antidepressants less frequently mentioned, as potential triggers for their MS.	0.96	0.79	0.96	0.87
	Medical surgery (n=12): Participants made a link between their MS and previous medical procedures they had undergone. Examples included bowel surgery and tonsillectomies.
Topic 17: Injuries (n=25)	Accidents (n=15). Physical injuries, especially to the head, back or limbs, from sports or car accidents have been linked to an increased risk of MS.	0.64	1	0.64	0.78
	Exploration of potential factors underlying the discrepancies: In the thematic analysis, incidents of physical violence and beatings were categorized as 'physical, emotional and sexual abuse; violence'. In contrast, accidents were classified separately and defined as injuries that were not the result of violence or intentional harm. However, in the topic modelling analysis, the ‘Injuries’ topic o…
Topic 18: Intestinal Problems (n=22)	Dysfunctional gastrointestinal system/gut microbiome (n=22): Some people associated their MS with gastrointestinal conditions, including irritable bowel syndrome or postnatal bowel disease. They also mentioned disruptions in gut flora or imbalances in the gut microbiome as possible links to their MS.	0.77	0.94	0.77	0.85
	Exploration of potential factors underlying the discrepancies: Many of the inconsistencies arose because participants often discussed their gastrointestinal symptoms alongside stress, so these cases were categorized accordingly.
Topic 19: Fate / Coincidence (n=15)	Destiny (n=11): Some individuals thought that their MS was linked to destiny or to life being predetermined.	0.93	0.88	0.93	0.9
	Coincidence (n=7): A few participants considered their MS to be a matter of chance. They believed that the disease may have been present in their bodies since birth and that its eventual onset could be seen as a random event or a ‘quirk of nature’.
Micro-topics (n=64) - Geographical/industrialized region	Geographical location (n=27): Geographical location, especially living in an industrialized, highly developed country, was seen as a factor. Moving to another city or emigrating to another country with very different climatic and temperature conditions.	n/a	n/a	n/a	n/a
	Unhealthy lifestyle (n=23): This category groups statements related to unhealthy lifestyles, including habits such as poor diet, excessive alcohol consumption, minimal or no physical activity, and limited exposure to fresh air. Some participants provided vague descriptions without specific details.
	Exploration of potential factors underlying the discrepancies: There is no corresponding category in the topic modelling analysis for these responses; most of them are typically classified under the broader topics of alcohol consumption or dietary habits.
Unspecific and rare mentions	Rare categories
	- Environment (n=2): Participants suggested that general life circumstances were causal (e.g. ‘environmental factors’ or ‘environment’).
	- Overt physical activity (n=2): Two participants hypothesized that overt physical activity played a role in the development of their MS.
	- Sexual contacts (n=1): Frequent sexual encounters with different partners.
