# Supplementary material for: Natural language processing analysis of the theories of people with multiple sclerosis about causes of their disease
Source: Commun Med (Lond). 2024 Jun 24;4:122. doi: 10.1038/s43856-024-00546-3 (PMC11196672; doi:10.1038/s43856-024-00546-3)
Supplement: Supplementary file 5 — Supplementary Data 3 [file 43856_2024_546_MOESM5_ESM.xlsx]

## Sheet: Supplementary Data 3
Natural language processing analysis of the theories of people with multiple sclerosis about causes of their disease
Supplementary Data 3: Sociodemographic and clinical characteristics of participants included and excluded from the analysis
	Provided a theory about what caused their MS		p-value
	Yes (N=450)	No (N=938)
Age
Mean (SD)	48.0 (11.7)	45.0 (12.5)	<0.001
Median [Min, Max]	49.0 [19.0, 80.0]	45.0 [18.0, 80.0]
Missing	1 (0.2%)	1 (0.1%)
Sex
Female	357 (79.3%)	647 (69.0%)	<0.001
Male	91 (20.2%)	290 (30.9%)
Missing	2 (0.4%)	1 (0.1%)
Number of children
0	199 (44.2%)	409 (43.6%)	0.963
1	63 (14.0%)	140 (14.9%)
2	133 (29.6%)	271 (28.9%)
More than 2	55 (12.2%)	118 (12.6%)
Highest education level
Mandatory school / High school / Incomplete school education	56 (12.4%)	112 (11.9%)	0.313
Apprenticeship / Professional education	230 (51.1%)	525 (56.0%)
University / Applied university	148 (32.9%)	279 (29.7%)
Missing	16 (3.6%)	22 (2.3%)
Civilian status
Partnership / married	245 (54.4%)	472 (50.3%)	0.141
Not in a partnership	196 (43.6%)	451 (48.1%)
Missing	9 (2.0%)	15 (1.6%)
Living situation
Living with spouse / family / friends / community	350 (77.8%)	697 (74.3%)	0.174
Living alone / Single-parenting	93 (20.7%)	226 (24.1%)
Missing	7 (1.6%)	15 (1.6%)
Swiss citizenship
Yes	403 (89.6%)	806 (85.9%)	0.072
No	47 (10.4%)	132 (14.1%)
MS Type
RRMS	319 (70.9%)	654 (69.7%)	0.299
SPMS	62 (13.8%)	133 (14.2%)
CIS	7 (1.6%)	25 (2.7%)
PPMS	45 (10.0%)	85 (9.1%)
Transition	8 (1.8%)	7 (0.7%)
Missing	9 (2.0%)	34 (3.6%)
MS among relatives
Yes	91 (20.2%)	171 (18.2%)	0.415
No	359 (79.8%)	767 (81.8%)
SRDSS score
EDSS >=7	20 (4.4%)	66 (7.0%)	0.059
EDSS 0-3.5	317 (70.4%)	667 (71.1%)
EDSS 4-6.5	98 (21.8%)	168 (17.9%)
Missing	15 (3.3%)	37 (3.9%)
Ever undergone MS medication therapy
Yes	392 (87.1%)	805 (85.8%)	0.569
No	58 (12.9%)	133 (14.2%)
Abbreviations. EDSS = Expanded Disability Status Scale; MS = multiple sclerosis; SRDSS = Self-Reported Disability Status Scale
