# Supplementary material for: Natural language processing analysis of the theories of people with multiple sclerosis about causes of their disease
Source: Commun Med (Lond). 2024 Jun 24;4:122. doi: 10.1038/s43856-024-00546-3 (PMC11196672; doi:10.1038/s43856-024-00546-3)
Supplement: Supplementary file 6 — Supplementary Data 4 [file 43856_2024_546_MOESM6_ESM.xlsx]

## Sheet: Supplementary Data 4
Natural language processing analysis of the theories of people with multiple sclerosis about causes of their disease
Supplementary Data 4: Importance scores for the unique keywords of the 19 final topics
Topic	Topic keywords (translated from German into English), and the corresponding class-based term frequency-inverse document frequency score
Heredity, Familial Aggregation (Topic 1)	‘ms’: 0.14; ‘heredity’: 0.10; ‘predisposition’: 0.10; ‘family’: 0.09; ‘cousin’: 0.08; ‘mother’: 0.07; ‘father’: 0.07; ‘relatives’: 0.07; ‘inheritance’: 0.07; ‘grandmother’: 0.06
Smoking & Alcohol (Topic 2)	‘smoking’: 0.37; ‘alcohol’: 0.28; ‘smoker’: 0.18; ‘cigarette’: 0.14; ‘nicotine’: 0.13; ‘parents’: 0.11; ‘consumption’: 0.09; ‘weekend’: 0.08; ‘health’: 0.06; ‘glass’: 0.06
Epstein-Barr Virus (Topic 3)	‘ebv’: 0.56; ‘infection’: 0.47, ‘interrelation’: 0.13; ‘child’: 0.12; ‘age’: 0.11; ‘hospital_stay’: 0.09; ‘adolescence’: 0.09; ‘hemogram’: 0.09; ‘hospital’: 0.08; ‘contact’: 0.08
Vitamin (D) deficiency, sunlight exposure (Topic 4)	‘deprivation’: 0.69; ‘vitamind’: 0.45; ‘vitamin’: 0.21; ‘sunshine’: 0.15; ‘warmth’: 0.14; ‘winter’: 0.13; ‘state’: 0.09; ‘sunblocker’: 0.09; ‘diagnostics’: 0.09; ‘dermatosis’: 0.09
Mental Distress (Topic 5)	‘stress’: 0.08; ‘anxiety’: 0.08; ‘depression’: 0.06; ‘shock’: 0.05; ‘need’: 0.05; ‘worry’: 0.05; ‘emotion’: 0.05, ‘strain’: 0.04; ‘insecurity’: 0.04; ‘expectation’: 0.04
Stress (exhaustion, work) (Topic 6)	‘work’: 0.15, ‘stress’: 0.12, ‘profession’: 0.10; ‘employment’: 0.08, ‘job’: 0.06, ‘strain’: 0.06; ‘position’: 0.06; ‘education’: 0.06; ‘studies’: 0.05; ‘diagnosis’: 0.04
Bereavement, Adverse childhood experiences, Trauma (Topic 7)	‘bereavement’: 0.22, ‘father’: 0.14, ‘brother’: 0.09, ‘trauma’: 0.08, ‘mother’: 0.07, ‘blow’: 0.06, ‘loss’: 0.06, ‘child’: 0.06, ‘trigger’: 0.06, ‘childhood’: 0.05
Relationship and Family Problems (Topic 8)	‘divorce’: 0.23; ‘separation’: 0.20; ‘relationship’: 0.12; ‘husband’: 0.11, ‘family’: 0.11; ‘partnership’: 0.09; ‘apartment’: 0.08; ‘child’: 0.06; ‘daughter’: 0.06, ‘wife’: 0.06
Diet, Obesity (Topic 9)	‘diet’: 0.33; ‘overweight’: 0.13; ‘meat’: 0.11; ‘milk’: 0.11; ‘food’: 0.08; ‘fat’: 0.08; ‘meal’: 0.07; ‘oil’: 0.06; ‘convenience_product’: 0.06; ‘protein’: 0.04
Infections, Childhood Diseases, Inflammation (Topic 10)	‘varicella’: 0.11; ‘childhood_disease’: 0.10; ‘virus’: 0.09; ‘tonsilitis’: 0.08; ‘tick_bite’: 0.08; ‘infection’: 0.07; ‘scarlet_fever’: 0.07; ‘childhood’: 0.07; ‘child’: 0.06; ‘inflammation’: 0.06
Vaccinations (Topic 11)	'vaccination’: 0.61; ‘swine_flu’: 0.07, ‘damage’: 0.08; ‘journey’: 0.07; ‘tetanus’: 0.07; ‘rabies’: 0.07; ‘interrelation’: 0.06; ‘end’: 0.06; ‘varicella’: 0.05; ‘foot’: 0.04
Pregnancy, Hormonal Changes (Topic 12)	‘pregnancy’: 0.356, ‘birth’: 0.31, ‘hormone’: 0.13, ‘world’: 0.10, ‘son’: 0.10, ‘twin’: 0.08, ‘change’: 0.08, ‘child’: 0.08, ‘daughter’: 0.08, ‘mother’: 0.06
Immune system (Topic 13)	‘immune_system’: 0.30; ‘allergy’: 0.25; ‘immunotherapy’: 0.13; ‘autoimmune_disease’: 0.10; ‘immune_reaction’: 0.10; ‘immune_disease’: 0.09; ‘cold’: 0.09; ‘wound’: 0.09; ‘flu’: 0.08; ‘inflammation’: 0.07
Toxics, Chemicals, Radiation (Topic 14)	‘pesticide’: 0.18; ‘heavy_metal’: 0.15; ‘radiation’: 0.12; ‘pollutant’: 0.10, ‘dental_inlay’: 0.10; ‘nuclear_power_plant’: 0.10; ‘environmental_toxin’: 0.10; ‘toxin’: 0.07; ‘chemistry’: 0.07; ‘chemical’: 0.07
Sleep deprivation (Topic 15)	‘sleep’: 0.73; ‘sleep_deprivation’: 0.22; ‘insomnia’: 0.22; ‘night’: 0.15; ‘night_shift’: 0.09; ‘change’: 0.09; ‘sleep_problem’: 0.09; ‘sleep_hygiene’: 0.09; ‘sleep_problem’: 0.09; ‘time_zone’: 0.09
Antibiotics, Medication, Treatment (Topic 16)	‘antibiotic’: 0.52; ‘medication’: 0.26; ‘treatment’: 0.16; ‘intake’: 0.15; ‘surgery’: 0.13; ‘appendectomy’: 0.12; ‘concatenation’: 0.07; ‘phytopharmaceutical’: 0.07; ‘gallbladder’: 0.07; ‘fracture’: 0.07
Injuries (Topic 17)	‘accident’: 0.26; ‘head’: 0.24; ‘cerebral_concussion’: 0.13; ‘headache’: 0.10; ‘injury’: 0.10; ‘blood’: 0.10; ‘age’: 0.10, ‘occurrence’: 0.09; ‘head_injury’: 0.09; ‘fall’: 0.09
Intestinal Problems (Topic 18)	‘bowel’: 0.55, ‘irritable_colon’: 0.18, ‘stomach’: 0.18; ‘digestion’: 0.18; ‘indigestion’: 0.18; ‘surgery’: 0.13; ‘immune_system’: 0.12; ‘effect’: 0.11; ‘gastric_bypass’: 0.11; ‘stool’: 0.11
Fate / Coincidence (Topic 19)	‘fate’: 0.86; ‘coincidence’: 0.73; ‘misfortune’: 0.59; ‘bad_luck’: 0.43; ‘life’: 0.40; ‘destiny’: 0.25; ‘nervous_breakdown’: 0.25; ‘birth’: 0.10
Note. The importance score is equivalent to BERTopic’s ‘class-based Term Frequency – Inverse Document Frequency’ metric (‘c-TF-IDF’)
