# Supplementary material for: Natural language processing analysis of the theories of people with multiple sclerosis about causes of their disease
Source: Commun Med (Lond). 2024 Jun 24;4:122. doi: 10.1038/s43856-024-00546-3 (PMC11196672; doi:10.1038/s43856-024-00546-3)
Supplement: Supplementary file 7 — Supplementary Data 5 [file 43856_2024_546_MOESM7_ESM.xlsx]

## Sheet: Supplementary Data 5
Natural language processing analysis of the theories of people with multiple sclerosis about causes of their disease
Supplementary Data 5: Characterization of the 19 topics related to persons with multiple sclerosis' (MS) theories about the causes of their disease, plus a micro-topics/unspecific mentions category
Topic	Summary	Exemplary, anonymized event descriptions
Theories that predominantly concern established risk factors for MS
Topic 1: Heredity, Familial Aggregation (n=133)	A number of participants reported having relatives who had MS or who suspected they had MS. Others reported having relatives with other diseases or chronic conditions (often chronic or autoimmune) such as cancer, Parkinson's disease, or Alzheimer's disease. Again, others referred to genetics or heredity in a more general and unspecific sense that they are aware that genetic predisposition plays a…	Heredity, familial aggregation My father also had MS - that seems to be the most obvious explanation. There is no known family history of MS in my family. Genetic predisposition Even though MS is not hereditary, I still think it is in my family's genes - my mother had MS. I know that genetic predisposition plays a role in several diseases. Other (chronic) disorders in the family No one in our fam…	There is evidence of a genetic component to MS, although it is not considered an 'inherited disease'. Previous research found increased prevalence of MS among relatives.1,2 For example, a comprehensive meta-analysis found evidence of familial aggregation, estimating a recurrence risk of 18.2% for monozygotic twins and 2.7% for siblings, and concluded that MS is partly due to multiple genetic pred…
Topic 2: Smoking & Alcohol (n=68)	Increased alcohol consumption (often intermittent and especially at younger ages) and smoking were perceived as influential. A number of participants reported having had periods when they drank too much alcohol or smoked – and in some cases never stopped, even though they felt they should have. A minority of participants also mentioned drug consumption. In addition to own consumption patterns, a …	Perhaps passive smoking, as there was a lot of smoking in my family. Possibly regular and heavy drinking I smoked for many years. I don't smoke and rarely drink alcohol. My parents, grandparents and extended family all smoked.	A comprehensive meta-analysis found strong evidence for smoking as a risk factor for MS.6 A recent UK Biobank study focusing on health behaviors and retinal thickness in a population aged 40 to 69 years found that while smoking was associated with a higher risk of being diagnosed with MS, high alcohol consumption was associated with more severe neurodegeneration as indicated by retinal thickness …
Topic 3: Epstein-Barr Virus (n=53)	A number of participants reported either confirmed or suspected EBV infection. Some were infected more than once, and several participants also reported severe courses of EBV that required prolonged hospitalization. Some participants reported that they had received this information from educational materials. These participants were aware of this risk factor but did not consider it applicable or …	It may be that certain viruses, such as EBV, cause MS. I had EBV as a child and later as an adolescent – both times it was very severe. I had a severe case of EBV when I was a teenager.	A comprehensive meta-analysis investigating 44 potential environmental risk factors for MS found strong evidence for an association between MS and EBV infection.6 A recent cohort study of more than 10 million young adults from the US military found a 32-fold increased risk of MS after infection with EBV, while no such increased risk was found after infection with other viruses. The authors' concl…
Topic 4: Vitamin (D) deficiency, sunlight exposure (n=30)	A number of participants suggested that vitamin or nutrient deficiencies were a cause of their MS. Many participants referred to specific agents such as vitamin D and in few cases to B12 or iron, while others referred to vitamin deficiencies more generally. Deficiencies were usually not diagnosed but suspected by the participants. Participants who suspected deficiencies as a cause often also repo…	Vitamin (D) Deficiency A vitamin B12 deficiency that has not been treated for a long time – vitamin B12 is important for counteracting inflammation. I have used sunscreen extensively (this may have caused a vitamin D deficiency). I was born with a skin condition that caused a severe vitamin D deficiency. My mother probably did not get enough vitamin D during pregnancy. Although I spend a lot of t…	Swedish population-based case-control studies found that sunlight exposure has a protective effect in MS, and the authors conclude that the mechanisms appear to involve both vitamin D and non-vitamin D pathways.13 A US study examining the association between time spent outdoors and risk of MS examined 332 children with MS and 534 age- and sex-matched controls. Regression analysis showed that more…
Theories that generally concern mental health and wellbeing
Topic 5: Mental Distress (n=153)	Many participants associated mental distress with their MS. Mental distress often included being hard on oneself (e.g., perfectionism, not accepting weaknesses), self-doubt, insecurity, rumination, not respecting one's limits, and constantly prioritizing other's needs and well-being over one's own. Participants also frequently reported feelings of insufficiency and anxiety and ‘not being right’. …	Self-exploitation, lack of self-worth/-confidence I have difficulty saying no to others. Pressure to perform, self-exploitation, I always tend to prioritize others' needs over my own. Stress, lack of self-confidence - I tend to think more about other people's wellbeing than my own. I think stress can be a trigger for the illness. Mental illness I had depression in my youth and there are unresolve…	A recent review on stress-induced immune dysfunction concluded that mental stress and stressful events has been linked to impairments in immune functioning. Scientific evidence originating from animal and human studies supported a link between stress and the immune system – for instance, in the context of immune response and wound healing.21 Another review examined EBV in the context of the inter…
Topic 6: Stress (Exhaustion, Work) (n=145)	Work-related stress was also a frequently mentioned topic. Specific textual data assigned to this category mostly related to negative work environments or conditions, such as the need to work long hours, weekend or night shifts. Participants reported feeling stressed and overworked. Mobbing was also a commonly reported experience. Text data assigned to this category were related to stress in a ve…	Work environment I had a stressful job and had to take care of my young child. The symptoms started when I started a stressful job with a lot of responsibility. Sometimes I wondered if the stress of the job was contributing to it. I had a stressful job with a lot of night and weekend work, a lot of overtime. I experienced stress and bullying at work. I think it was because of the great conflict a…	Although the focus is on stress in terms of exhaustion, time pressure, and pressure to perform, this category is related to the mental distress category. Please see the information on the evidence base for the ‘Mental Distress’ (Topic 5). See also the ‘Sleep Deprivation’ (Topic 15), as night shifts are linked to the topic of work.
Topic 7: Bereavement, Adverse childhood experiences, Trauma (n=42)	A number of participants mentioned bereavement as a key event related to the onset of their MS. Participants often reported the (sometimes unexpected) death of family members such as their spouse, children, parents or uncles/aunts. When detailed, these events were perceived as very influential. A number of participants mentioned bereavement as a key event related to the onset of their MS. Partici…	Neglect, violence, abuse I was often neglected and abandoned by my family. Stress, physical and psychological strain, and trauma as triggers. I was also abused. I received so many blows to the head. Feeling unloved/unwanted My family did not want me and that feeling has always been with me. I think I got MS because I always felt unloved. Other adverse experiences in childhood Divorce of my parent…	This category has considerable overlap with ‘Mental Distress’ (Topic 5), see there also for information on the respective evidence base. Harm to children in the form of adverse childhood experiences is a major risk factor for a wide range of health conditions, especially when accumulated.27 Trauma (i.e., experience of actual or threatened death, serious injury, or sexual violence)28 and bereaveme…
Topic 8: Relationship and Family Problems (n=38)	Several participants specifically linked their MS to stress they had experienced either in interpersonal relationships or as a result of their loss through divorce or separation. Interpersonal stress in partner relationships ranged from lack of support to ‘toxic’ interaction. Other stressors included conflicts in adulthood with parents or siblings, or childhood experiences of family conflict. Som…	Divorce, separation My MS started at the same time as my divorce. I was having relationship and family problems. A difficult divorce. Emotional stress Emotional stress in a relationship. I was in a toxic relationship.	This category is closely related to the category ‘Mental Distress’ (Topic 5), please refer to that section for more information on the evidence base.
Theories that generally concern the body and physical health
Topic 9: Diet, Obesity (n=78)	A number of participants associated their MS with long-term or temporary food preferences/habits. Some reported long periods of unhealthy eating in childhood, adolescence or adulthood. For most participants, this usually meant a low intake of fruits and vegetables and a predominance of processed foods. Some also related their consumption of sweets to their MS. However, some participants were spec…	Unhealthy diet (processed foods, preservatives). I used to drink a lot of milk every day before I was diagnosed with MS. I was overweight when I was younger. MS could also be related to my diet, I really like to eat sweets. I had problems with eating (anorexia). I have never been overweight.	A recent study reported an association between obesity and MS risk in a pediatric population.32 This finding is consistent with previous research populations in this area.33 While the underlying mechanisms remain to be clarified, obesity has generally been associated with greater susceptibility to inflammation.34 With regard to diet, higher consumption of polyunsaturated fatty acids have been lin…
Topic 10: Infections, Childhood Diseases, Inflammation (n=77)	A variety of different types of infections (apart from the EBV) was mentioned as potential causes of MS. These often included varicella and tonsillitis. Subsequent tonsillectomy was also associated with MS. A number of participants also reported having "childhood illnesses" in general. Others were more specific and reported having had the flu, colds, angina, borreliosis, otitis media, shingles, p…	Childhood diseases I have many of the classic risk factors – especially viral infections like varicella as a child. I have had a lot of childhood illnesses like measles and mumps. I have read that varicella can be the cause, and I have had varicella. Infections Influenza is very dangerous because it causes a disruption of the immune system. Tonsillitis I often suffered from tonsillitis when I was…	A comprehensive meta-analysis of risk factors for MS found no evidence that vaccination increases the risk of MS.6 Included studies evaluated vaccinations against tuberculosis, diphtheria, hepatitis B, influenza, poliomyelitis, tetanus, typhoid, and the combined measles-mumps-rubella vaccine. The results of the meta-analysis are consistent with other research that has reviewed original studies on…
Topic 11: Vaccinations (n=56)	A number of participants suspected past vaccinations as a cause of their MS. This included typical childhood vaccinations (e.g., measles-mumps-rubella) or adult vaccinations (hepatitis A and B), as well as seasonal vaccinations (influenza) or vaccines in connection with specific circumstances (travel abroad, such as to Asia or Africa, Covid-19 vaccinations during the pandemic). The main reason gi…	Onset of MS a few days after hepatitis A vaccination. I had a lot of vaccinations at one time as I was about to travel - I think it was too much for the immune system. I had a polio vaccination just before my diagnosis. My MS came on shortly after the rabies vaccine. I think it may have been triggered by the HPV vaccine. All those vaccinations in childhood. Symptoms started after Covid vaccine. I…	A comprehensive meta-analysis of risk factors for MS found no evidence that vaccination increases the risk of MS.6 Included studies evaluated vaccinations against tuberculosis, diphtheria, hepatitis B, influenza, poliomyelitis, tetanus, typhoid, and the combined measles-mumps-rubella vaccine. The results of the meta-analysis are consistent with other research that has reviewed original studies on…
Topic 12: Pregnancy, Hormonal Changes (n=38)	A number of participants suggested that pregnancy or hormonal changes were either the main cause or trigger for their MS. Several women reported that their first symptoms began shortly after giving birth. For some, this was their first pregnancy, but not for all. While most assumed the pregnancy itself to be causal, some attributed it more to the emotional stress associated with it, whether negat…	Pregnancy or possible hormonal changes as a cause I think giving birth triggered my MS. I think it may have been the oral contraceptives. Severe symptoms appeared after the birth of my child – I think it was the pregnancy. Onset after birth of my child, I suspect this may have been a trigger. Own birth or prenatal phase was problematic I was born premature. My mother was irradiated before the pre…	While women have a higher risk of MS, pregnancy in persons with MS has been shown to reduce relapse rates significantly during pregnancy.47–49 Regarding the MS-risks associated with pregnancy, a recent review and meta-analysis based on four studies from the US and Iran examined oral contraceptive use and pregnancy history as risk factors for MS.50 The authors concluded that pregnancy history is a…
Topic 13: Immune System (n=38)	The immune system category was usually assigned in combination with another category, such as heredity/familial aggregation, mental distress, or stress (exhaustion, work). Participants reported having relatives with autoimmune diseases, or having an active immune system instead, such as an overactive immune response related to allergies. Others linked stress to significant changes in the immune s…	Stress interferes with the immune system. My immune system and my body were weakened by chemotherapy. It is known that women have a more active immune system. Inflammation stresses the immune system.	The meta-analysis by Belbasis and colleagues found no evidence that the presence of allergies is a risk factor for MS.6 A 2011 systematic review and meta-analysis found no evidence of an association between allergic diseases, asthma, allergic rhinitis, eczema, and MS.55 A case-control study from Germany found environmental factors in early childhood to be associated with MS.56 The authors conclud…
Topic 14: Toxins, Chemicals, Radiation (n=33)	Text data in this category concerned the assumption that MS may be related to exposure to a wide variety of toxic substances and types of radiation. In terms of toxic substances, participants associated their disease with, for example, food contaminated with pesticides or additives or artificial dyes. Others linked their MS to environmental pollutants, toxins, substances used in dentistry (amalga…	Toxins, Chemicals Pesticides - I did not wash fruits and vegetables for many years. I think environmental toxins are contributing to the increase in MS cases. All the hormones and chemicals we are exposed to on a daily basis. Pollutants in the environment, dental toxins like amalgam, and cell phone radiation. Radiation Radiation from power lines. There may be a relationship with radiation (earth …	The meta-analysis by Belbasis and colleagues found that the association between the risk of MS and biochemical factors or the presence of dental amalgam was null or had a very small effect.6 Similarly, a 2020 case-control study from Taiwan found no association between MS and amalgam fillings.60 Another systemic review and meta-analysis from 2021 examined the association between air pollution and …
Topic 15: Sleep Deprivation (n=32)	Participants also suspected sleep deprivation over an extended periods of time as a risk factor for MS. Not all specified the nature and reasons for their sleep deprivation, but it was often work-related - either insomnia related to stress, overwork, or disrupted circadian rhythms due to the need to work night shifts. While most people did not specify the mechanism of action they suspected, some …	Little sleep in general Little sleep for several years. There is no regeneration for the brain in chronic insomnia. Too little sleep for too long a time. Shift work Many years of long night shifts. Shift work, sleep deprivation, stress. Adolescence I slept very little when I was a teenager.	A recent population-based, case-control study from Sweden found that the odds of MS were increased among those who started working shifts before age 20, but not among those who started later. The authors suggest that circadian disruption and sleep deprivation may play a role in explaining this finding.67 Similarly, a large Danish case-control study, involving approximately 1700 persons with MS an…
Topic 16: Antibiotics, Medication, Treatment (n=27)	A number of participants associated their MS with receiving antibiotics at a young age or later in life. A small amount of text data in this category also related to various types of medications, such as antidepressants, cortisone, medications for Crohn's disease, malaria or typhoid fever, alternative medicine, or treatment in the form of surgery.	Antibiotics I think the frequent use of antibiotics in my childhood caused my MS. This may be a result of taking antibiotics as an infant. I had to take very strong antibiotics. Other types of medication Treatment with antidepressants. Treatment with cortisone and alternative medicine. Treatment I think that chemotherapy destroys a lot in the body.	A meta-analysis from 2023 based on five studies with more than 47,000 participants in total found no significant association between antibiotic or penicillin use and the risk of MS.70 Instead, a nationwide case-control study in Denmark found that use of penicillin and other antibiotics were linked to an increased risk of MS.71 As alterations in the microbiome due to antibiotics have been discusse…
Topic 17: Injuries (n=25)	Several participants mentioned injuries of the head or, in one case, extremities as potential reasons. Other suspected accidents more generally as potentially causal. Such accidents occurred during sports (e.g. skiing) and included direct injuries to the head (e.g., whiplash). Some people had been victims of violence and reported beatings/injuries to the head.	I had a head injury when I was a small child. As a teenager, I had an accident that resulted in a wound to my foot. I heard that injuries to the lower extremities can contribute to MS. I had several head injuries as a child.	A 2014 systematic review and meta-analysis investigating the association between physical trauma and MS risk found conflicting results.72 A statistically significant association between premorbid head trauma and the risk of MS was found in case-control studies, but not in cohort studies. The authors conclude that this inconsistency could be resolved by future studies using validated measures of p…
Topic 18: Intestinal Problems (n=22)	Participants also associated bowel problems with MS or autoimmune diseases. The problems were sometimes specific (e.g., surgery, irritable bowel syndrome, eating disorder that may have damaged the bowel) and sometimes more general (e.g., intestinal flora). Most participants did not specify why they made this connection, but when they did, they usually assumed the immune system and digestion to be…	I have had irritable bowel since I was young. Intestinal problems are causal for autoimmune diseases. I had anorexia which may have damaged my bowel. I had intestinal surgery. My intestinal flora is not as effective since the surgery. I have irritable bowel syndrome. I had an intestinal disease for a long time because - this could be a reason because this is where the immune system is "trained". …
Theories that generally concern fate and coincidence
Topic 19: Fate / Coincidence (n=15)	Several participants linked having MS to fate or said that they believe that the way of life is predetermined from birth. Others said it was coincidence or that disease was just a normal part of life.	I think it is a coincidence that I have MS. I think it this is destiny. I think that our way of life is predetermined.
Micro-topics or unspecific mentions
(n=64)	Text data assigned to this category tended to be either micro-topics of rare occurrence, or content that was too unspecific to be assigned to any of the existing topic categories. Such micro-topics, which were too rare to constitute a separate category, revolved in a very broad sense around the role of geographic region, industrialized countries, and Western lifestyle as risk factors for MS. Fina…	Geographical/industrialized region’: Perhaps there is a geographical relationship. I think that MS is a disease of the industrialized world. I have read that MS is more common in industrialize countries than in the rest of the world. Geographical area. Examples of rare mentions: Could it be that MS is a virus? I was given anesthetics when I was young. Too little physical activity. Mediterranean c…
References 1. Ehtesham, N., Rafie, M. Z. & Mosallaei, M. The global prevalence of familial multiple sclerosis: an updated systematic review and meta-analysis. BMC Neurol 21, 246 (2021). 2. Olsson, T., Barcellos, L. F. & Alfredsson, L. Interactions between genetic, lifestyle and environmental risk factors for multiple sclerosis. Nat Rev Neurol 13, 25–36 (2017). 3. O’Gorman, C., Lin, R., Stankovich…
